# Supplementary material for: Prognostic value of the platelet-to-lymphocyte ratio in lung cancer patients receiving immunotherapy: A systematic review and meta-analysis
Source: PLoS One. 2022 May 6;17(5):e0268288. doi: 10.1371/journal.pone.0268288 (PMC9075650; doi:10.1371/journal.pone.0268288)
Supplement: S2 File — (XLSX) [file pone.0268288.s004.xlsx]

## Sheet: OS
Author	Year	HR	LCI	UCI	Model	Samplesize	Ethnicity	Sex	SCC%	Cutoff	ICI	Design	FUM	Baseline	Detectiontime
Diem	2017	4.1	1.5	11.3	U	<100	European	29/23	35	>169	N	R	0-14	262(160-402)	Pre-treatment
Suh1	2018	2.13	1.23	3.68	U	<100	Asian	42/12	31.5	<=169	N/P	R	26.2(6.8-36.2)	>169:35.2%	Pre-treatment
Suh2	2018	1.56	0.78	3.12	U	<100	Asian	42/12	31.5	<=169	N/P	R	26.2(6.8-36.2)	>169:35.2%	Post-treatment
Svaton	2018	1.001	1	1.001	U	>100	European	71/49	33.3	>169	N	R	NA	>169.1:59.2%	Pre-treatment
Dusselier1	2019	0.68	0.27	1.7	U	<100	European	44/15	20.3	>169	N	R	NA	>262:13.6%	Pre-treatment
Dusselier2	2019	0.87	0.38	2	U	<100	European	44/15	20.3	>169	N	R	NA	>262:13.6%	Post-treatment
Liu	2019	7.69	1.67	33.33	M	<100	Asian	33/11	29.5	<=169	N	R	6.9(0.6-28.5)	>144:59.1%	Pre-treatment
Pavan	2019	2.239	1.478	3.392	U	>100	European	125/59	32.1	>169	N/P/A	R	56.3(3.4-59.2)	>180:41.3%	Pre-treatment
Jiang1	2020	3.255	1.298	8.802	M	<100	Asian	66/10	44.7	<=169	N/D	R	7.1(0.5-38.5)	>168.13:39.7%	Pre-treatment
Jiang2	2020	2.427	1.016	5.939	M	<100	Asian	66/10	44.7	<=169	N/D	R	7.1(0.5-38.5)	>168.13:39.7%	Post-treatment
Katayama	2020	2.82	1.54	5.18	U	<100	Asian	44/37	21	>169	A	R	NA	NA	Pre-treatment
Matsubara	2020	2.16	0.47	9.89	U	<100	Asian	17/7	16.7	<=169	A	R	NA	>150:75.0%	Pre-treatment
Russo	2020	1.923	1.095	3.378	M/U	>100	European	137/50	46	>169	N	R	NA	>200:28.9%	Pre-treatment
Takada	2020	1.71	1.24	2.36	U	>100	Asian	184/42	27.4	>169	N/P	R	13.8(0.1-43.9)	>245:40.1%	Pre-treatment
Ksienski	2021	2.03	1.22	3.37	M	>100	Canadian	99/121	20.5	>169	P	R	9.2(0.03-25)	>441.8:22.7%	Pre-treatment
Lobefaro	2021	1.15	0.77	1.71	M	>100	European	262/143	22.3	>169	NA	R	29(13.38-47.41)	>255:33.9%	Pre-treatment

## Sheet: PFS
Author	Year	HR	LCI	UCI	Model	Samplesize	Ethnicity	Sex	SCC%	Cutoff	ICI	Design	FUM	Baseline	Detectiontime
Suh1	2018	0.93	0.52	1.68	U	54	Asian	42/12	31.5	169	nivolumab, pembrolizumab	R	26.2(6.8-36.2)	>169:35.2%	Pre-treatment
Suh2	2018	1.8	0.92	3.52	U	54	Asian	42/12	31.5	169	nivolumab, pembrolizumab	R	26.2(6.8-36.2)	>169:35.2%	Post-treatment
Svaton	2018	1	0.999	1.001	U	120	European	71/49	33.3	169.1	nivolumab	R	NA	>169.1:59.2%	Pre-treatment
Takeda1	2018	0.8617	0.3892	1.908	U	30	Asian	19/11	30	150	nivolumab	R	NA	>150:70.0%	Pre-treatment
Takeda2	2018	0.5337	0.2015	1.414	U	30	Asian	19/11	30	150	nivolumab	R	NA	>150:70.0%	Post-treatment
Takeda3	2018	1.277	0.5135	3.173	U	30	Asian	19/11	30	150	nivolumab	R	NA	>150:70.0%	Post-treatment
Liu	2019	3.03	1.18	7.69	M	44	Asian	33/11	29.5	144	nivolumab	R	6.9(0.6-28.5)	>144:59.1%	Pre-treatment
Pavan	2019	1.709	1.178	2.478	U	184	European	125/59	32.1	180	nivolumab, pembrolizumab, atezolizumab	R	56.3(3.4-59.2)	>180:41.3%	Pre-treatment
Jiang1	2020	3.149	1.395	7.413	M	76	Asian	66/10	44.7	168.13	nivolumab, durvalumab	R	7.1(0.5-38.5)	>168.13:39.7%	Pre-treatment
Jiang2	2020	2.078	0.903	4.809	M	76	Asian	66/10	44.7	168.13	nivolumab, durvalumab	R	7.1(0.5-38.5)	>168.13:39.7%	Post-treatment
Katayama	2020	1.67	1.09	2.68	U	81	Asian	44/37	21	262	atezolizumab	R	NA	NA	Pre-treatment
Russo	2020	1.72	1.16	2.54	M/U	187	European	137/50	46	200	nivolumab	R	NA	>200:28.9%	Pre-treatment
Takada	2020	1.32	0.99	1.76	U	226	Asian	184/42	27.4	245	nivolumab, pembrolizumab	R	13.8(0.1-43.9)	>245:40.1%	Pre-treatment
Lobefaro	2021	1.2	0.85	1.68	M	404	European	262/143	22.3	255	NA	R	29(13.38-47.41)	>255:33.9%	Pre-treatment
